# Supplementary material for: An 8-Week Very Low-Calorie Ketogenic Diet (VLCKD) Alters the Landscape of Obese-Derived Small Extracellular Vesicles (sEVs), Redefining Hepatic Cell Phenotypes
Source: Nutrients. 2024 Dec 4;16(23):4189. doi: 10.3390/nu16234189 (PMC11643994; doi:10.3390/nu16234189)
Supplement: Supplementary file 1 [file nutrients-16-04189-s001.zip]

Archive with 1 entries (1 files):
- nutrients-3324795-supplementary.pdf
